# Supplementary material for: α-Asarone Maintains Protein Homeostasis Through SKN-1-Mediated Proteasome and Autophagy Pathways to Mitigate Aβ-Associated Toxicity in Caenorhabditis elegans
Source: Antioxidants (Basel). 2025 Oct 18;14(10):1255. doi: 10.3390/antiox14101255 (PMC12562124; doi:10.3390/antiox14101255)
Supplement: Supplementary file 1 [file antioxidants-14-01255-s001.zip]

Archive with 1 entries (1 files):
- antioxidants-3872877-supplementary.pdf
